# Supplementary material for: Connect the dots: sketching out microbiome interactions through networking approaches
Source: Microbiome Res Rep. 2023 Jul 18;2(4):25. doi: 10.20517/mrr.2023.25 (PMC10696587; doi:10.20517/mrr.2023.25)
Supplement: Supplementary file 1 [file mrr-2-4-25-SupplementaryMaterials.xlsx]

## Sheet: Accessions
Accession	Group	Study
SRR6915103	CRC	Thomas et al., 2018
SRR6915104	CRC	Thomas et al., 2018
SRR6915105	CRC	Thomas et al., 2018
SRR6915106	HC	Thomas et al., 2018
SRR6915107	CRC	Thomas et al., 2018
SRR6915108	HC	Thomas et al., 2018
SRR6915109	CRC	Thomas et al., 2018
SRR6915110	HC	Thomas et al., 2018
SRR6915111	HC	Thomas et al., 2018
SRR6915112	HC	Thomas et al., 2018
SRR6915114	HC	Thomas et al., 2018
SRR6915117	HC	Thomas et al., 2018
SRR6915125	CRC	Thomas et al., 2018
SRR6915126	HC	Thomas et al., 2018
SRR6915127	CRC	Thomas et al., 2018
SRR6915128	CRC	Thomas et al., 2018
SRR6915129	CRC	Thomas et al., 2018
SRR6915130	CRC	Thomas et al., 2018
SRR6915131	HC	Thomas et al., 2018
SRR6915132	CRC	Thomas et al., 2018
SRR6915133	CRC	Thomas et al., 2018
SRR6915134	HC	Thomas et al., 2018
SRR6915135	CRC	Thomas et al., 2018
SRR6915136	CRC	Thomas et al., 2018
SRR6915147	CRC	Thomas et al., 2018
SRR6915148	HC	Thomas et al., 2018
SRR6915149	HC	Thomas et al., 2018
SRR6915150	CRC	Thomas et al., 2018
SRR6915151	CRC	Thomas et al., 2018
SRR6915152	CRC	Thomas et al., 2018
SRR6915153	CRC	Thomas et al., 2018
SRR6915154	CRC	Thomas et al., 2018
SRR6915155	CRC	Thomas et al., 2018
SRR6915156	CRC	Thomas et al., 2018
SRR6915167	HC	Thomas et al., 2018
SRR6915168	HC	Thomas et al., 2018
SRR6915169	HC	Thomas et al., 2018
SRR6915170	HC	Thomas et al., 2018
SRR6915171	HC	Thomas et al., 2018
SRR6915172	HC	Thomas et al., 2018
SRR6915173	HC	Thomas et al., 2018
SRR6915174	HC	Thomas et al., 2018
SRR6915175	HC	Thomas et al., 2018
SRR6915176	HC	Thomas et al., 2018
SRR6915177	CRC	Thomas et al., 2018
SRR6915178	CRC	Thomas et al., 2018
SRR6915179	CRC	Thomas et al., 2018
SRR6915180	CRC	Thomas et al., 2018
SRR6915181	CRC	Thomas et al., 2018
SRR6915182	CRC	Thomas et al., 2018
SRR6915183	CRC	Thomas et al., 2018
SRR6915184	CRC	Thomas et al., 2018
SRR6915185	CRC	Thomas et al., 2018
SRR6915186	HC	Thomas et al., 2018
SRR6915195	CRC	Thomas et al., 2018
SRR6915196	HC	Thomas et al., 2018
SRR6915197	HC	Thomas et al., 2018
SRR6915198	HC	Thomas et al., 2018
SRR6915199	HC	Thomas et al., 2018
SRR6915200	HC	Thomas et al., 2018
ERR479091	HC	Zeller et al., 2014
ERR479033	HC	Zeller et al., 2014
ERR479041	HC	Zeller et al., 2014
ERR479397	HC	Zeller et al., 2014
ERR479298	HC	Zeller et al., 2014
ERR478970	HC	Zeller et al., 2014
ERR479049	HC	Zeller et al., 2014
ERR479319	HC	Zeller et al., 2014
ERR479339	HC	Zeller et al., 2014
ERR479413	HC	Zeller et al., 2014
ERR478994	HC	Zeller et al., 2014
ERR478962	HC	Zeller et al., 2014
ERR479107	HC	Zeller et al., 2014
ERR479393	HC	Zeller et al., 2014
ERR479213	HC	Zeller et al., 2014
ERR479093	HC	Zeller et al., 2014
ERR479167	HC	Zeller et al., 2014
ERR479325	HC	Zeller et al., 2014
ERR479063	HC	Zeller et al., 2014
ERR479053	CRC	Zeller et al., 2014
ERR479118	HC	Zeller et al., 2014
ERR479263	HC	Zeller et al., 2014
ERR479045	HC	Zeller et al., 2014
ERR479128	HC	Zeller et al., 2014
ERR479405	HC	Zeller et al., 2014
ERR479294	HC	Zeller et al., 2014
ERR479161	HC	Zeller et al., 2014
ERR479099	HC	Zeller et al., 2014
ERR478980	HC	Zeller et al., 2014
ERR479193	CRC	Zeller et al., 2014
ERR479274	HC	Zeller et al., 2014
ERR479286	HC	Zeller et al., 2014
ERR478974	HC	Zeller et al., 2014
ERR479004	HC	Zeller et al., 2014
ERR479195	HC	Zeller et al., 2014
ERR479270	HC	Zeller et al., 2014
ERR479132	HC	Zeller et al., 2014
ERR478984	CRC	Zeller et al., 2014
ERR479140	CRC	Zeller et al., 2014
ERR479353	CRC	Zeller et al., 2014
ERR479014	HC	Zeller et al., 2014
ERR479203	HC	Zeller et al., 2014
ERR478998	HC	Zeller et al., 2014
ERR479201	HC	Zeller et al., 2014
ERR479059	HC	Zeller et al., 2014
ERR479357	CRC	Zeller et al., 2014
ERR479395	HC	Zeller et al., 2014
ERR479243	CRC	Zeller et al., 2014
ERR479389	CRC	Zeller et al., 2014
ERR478986	HC	Zeller et al., 2014
ERR479284	CRC	Zeller et al., 2014
ERR479085	HC	Zeller et al., 2014
ERR479225	CRC	Zeller et al., 2014
ERR479378	HC	Zeller et al., 2014
ERR479142	CRC	Zeller et al., 2014
ERR479331	CRC	Zeller et al., 2014
ERR479101	HC	Zeller et al., 2014
ERR479355	CRC	Zeller et al., 2014
ERR479079	HC	Zeller et al., 2014
ERR479366	CRC	Zeller et al., 2014
ERR479348	CRC	Zeller et al., 2014
ERR478976	HC	Zeller et al., 2014
ERR479251	CRC	Zeller et al., 2014
ERR479259	HC	Zeller et al., 2014
ERR479370	HC	Zeller et al., 2014
ERR479018	HC	Zeller et al., 2014
ERR479209	HC	Zeller et al., 2014
ERR479000	HC	Zeller et al., 2014
ERR479037	CRC	Zeller et al., 2014
ERR479065	CRC	Zeller et al., 2014
ERR479088	HC	Zeller et al., 2014
ERR479115	CRC	Zeller et al., 2014
ERR479302	CRC	Zeller et al., 2014
ERR479148	CRC	Zeller et al., 2014
ERR479415	CRC	Zeller et al., 2014
ERR478990	HC	Zeller et al., 2014
ERR479343	HC	Zeller et al., 2014
ERR479136	HC	Zeller et al., 2014
ERR479122	HC	Zeller et al., 2014
ERR479199	CRC	Zeller et al., 2014
ERR479254	CRC	Zeller et al., 2014
ERR479359	CRC	Zeller et al., 2014
ERR479077	CRC	Zeller et al., 2014
ERR479187	HC	Zeller et al., 2014
ERR479105	HC	Zeller et al., 2014
ERR479327	HC	Zeller et al., 2014
ERR479043	HC	Zeller et al., 2014
ERR479223	CRC	Zeller et al., 2014
ERR479417	CRC	Zeller et al., 2014
ERR479150	HC	Zeller et al., 2014
ERR478964	HC	Zeller et al., 2014
ERR479162	HC	Zeller et al., 2014
ERR479006	HC	Zeller et al., 2014
ERR479245	CRC	Zeller et al., 2014
ERR479409	HC	Zeller et al., 2014
ERR479335	CRC	Zeller et al., 2014
ERR479103	HC	Zeller et al., 2014
ERR479111	CRC	Zeller et al., 2014
ERR479029	CRC	Zeller et al., 2014
ERR479154	HC	Zeller et al., 2014
ERR479227	HC	Zeller et al., 2014
ERR479177	CRC	Zeller et al., 2014
ERR479299	HC	Zeller et al., 2014
ERR479391	HC	Zeller et al., 2014
ERR479169	HC	Zeller et al., 2014
ERR479401	HC	Zeller et al., 2014
ERR479321	HC	Zeller et al., 2014
ERR479267	HC	Zeller et al., 2014
ERR479157	HC	Zeller et al., 2014
ERR479351	CRC	Zeller et al., 2014
ERR479138	CRC	Zeller et al., 2014
ERR478958	HC	Zeller et al., 2014
ERR479312	HC	Zeller et al., 2014
ERR479341	HC	Zeller et al., 2014
ERR479235	CRC	Zeller et al., 2014
ERR479183	HC	Zeller et al., 2014
ERR479374	HC	Zeller et al., 2014
ERR479083	CRC	Zeller et al., 2014
ERR479316	CRC	Zeller et al., 2014
ERR479165	CRC	Zeller et al., 2014
ERR479276	CRC	Zeller et al., 2014
ERR479255	CRC	Zeller et al., 2014
ERR479308	CRC	Zeller et al., 2014
ERR479010	CRC	Zeller et al., 2014
ERR479238	HC	Zeller et al., 2014
ERR479280	HC	Zeller et al., 2014
ERR479124	CRC	Zeller et al., 2014
ERR479071	CRC	Zeller et al., 2014
ERR479146	CRC	Zeller et al., 2014
ERR479249	HC	Zeller et al., 2014
ERR479024	CRC	Zeller et al., 2014
ERR479290	CRC	Zeller et al., 2014
ERR479173	CRC	Zeller et al., 2014
ERR479075	HC	Zeller et al., 2014
ERR479219	CRC	Zeller et al., 2014
ERR478968	CRC	Zeller et al., 2014
ERR479190	HC	Zeller et al., 2014
ERR479175	CRC	Zeller et al., 2014
ERR479231	HC	Zeller et al., 2014
ERR479039	CRC	Zeller et al., 2014
ERR479022	HC	Zeller et al., 2014
